# Supplementary material for: Designing a multi-epitope vaccine against Mycobacteroides abscessus by pangenome-reverse vaccinology
Source: Sci Rep. 2021 May 27;11:11197. doi: 10.1038/s41598-021-90868-2 (PMC8159972; doi:10.1038/s41598-021-90868-2)
Supplement: Supplementary file 1 — Supplementary Information 1. [file 41598_2021_90868_MOESM1_ESM.xlsx]

## Sheet: prokaryotes
	Designing a multi-epitope vaccine against Mycobacteroides abscessus by Pangenome-reverse vaccinology
	Hamza Arshad Dar1#, Saba Ismail1#, Yasir Waheed1*, Sajjad Ahmad1, Zubia Jamil1, Hafsa Aziz2, Helal F. Hetta3,4, Khalid Muhammad5*.
	1. Foundation University Medical College, Foundation University Islamabad, DHA-I, Islamabad 44000, Pakistan
	2. Nuclear Medicine, Oncology, and Radiotherapy Institute, Islamabad 44000, Pakistan.
	3. Department of Internal Medicine, University of Cincinnati College of Medicine, 231 Albert Sabin Way, Cincinnati, OH 45267-0595, USA.
	4. Department of Medical Microbiology and Immunology, Faculty of Medicine, Assiut University, Assiut 71515, Egypt.
	5. Department of Biology, College of Science, United Arab Emirates University, Al Ain, 15551, United Arab Emirates.
	# These authors contributed equally
	*Correspondence: yasir.waheed@fui.edu.pk, k.muhammad@uaeu.ac.ae
#Organism Name	Organism Groups	Strain	BioSample	BioProject	Assembly	Level	Size(Mb)	GC%	Replicons	WGS	Scaffolds	CDS	Release Date	GenBank FTP	RefSeq FTP
Mycobacteroides abscessus	Bacteria;Terrabacteria group;Actinobacteria	FLAC013	SAMN04572938	PRJNA315990	GCA_001606295.1	Complete	5.07422	64.1	chromosome:NZ_CP014955.1/CP014955.1		1	4957	2016-04-04T00:00:00Z	ftp://ftp.ncbi.nlm.nih.gov/genomes/all/GCA/001/606/295/GCA_001606295.1_ASM160629v1	ftp://ftp.ncbi.nlm.nih.gov/genomes/all/GCF/001/606/295/GCF_001606295.1_ASM160629v1
Mycobacteroides abscessus subsp. bolletii BD	Bacteria;Terrabacteria group;Actinobacteria	BD	SAMD00106553	PRJDB6557	GCA_003609715.1	Complete	5.08045	64.1	chromosome:NZ_AP018436.1/AP018436.1		1	4879	2017-12-18T23:03:00Z	ftp://ftp.ncbi.nlm.nih.gov/genomes/all/GCA/003/609/715/GCA_003609715.1_ASM360971v1	ftp://ftp.ncbi.nlm.nih.gov/genomes/all/GCF/003/609/715/GCF_003609715.1_ASM360971v1
Mycobacteroides abscessus ATCC 19977	Bacteria;Terrabacteria group;Actinobacteria		SAMEA3138276	PRJNA15691	GCA_000069185.1	Complete	5.09049	64.1174	chromosome Chromosome:NC_010397.1/CU458896.1; plasmid pMAB23:NC_010394.1/CU458745.1		2	4942	2008-03-01T00:00:00Z	ftp://ftp.ncbi.nlm.nih.gov/genomes/all/GCA/000/069/185/GCA_000069185.1_ASM6918v1	ftp://ftp.ncbi.nlm.nih.gov/genomes/all/GCF/000/069/185/GCF_000069185.1_ASM6918v1
Mycobacteroides abscessus	Bacteria;Terrabacteria group;Actinobacteria	FLAC055	SAMN05244442	PRJNA315990	GCA_001677215.1	Complete	5.33113	64	chromosome:NZ_CP016193.1/CP016193.1		1	5237	2016-06-28T00:00:00Z	ftp://ftp.ncbi.nlm.nih.gov/genomes/all/GCA/001/677/215/GCA_001677215.1_ASM167721v1	ftp://ftp.ncbi.nlm.nih.gov/genomes/all/GCF/001/677/215/GCF_001677215.1_ASM167721v1
Mycobacteroides abscessus	Bacteria;Terrabacteria group;Actinobacteria	FLAC054	SAMN04572944	PRJNA315990	GCA_001610675.1	Complete	5.33095	64	chromosome:NZ_CP014961.1/CP014961.1		1	5234	2016-04-04T00:00:00Z	ftp://ftp.ncbi.nlm.nih.gov/genomes/all/GCA/001/610/675/GCA_001610675.1_ASM161067v1	ftp://ftp.ncbi.nlm.nih.gov/genomes/all/GCF/001/610/675/GCF_001610675.1_ASM161067v1
Mycobacteroides abscessus UC22	Bacteria;Terrabacteria group;Actinobacteria	UC22	SAMN03839812	PRJNA80959	GCA_001050395.1	Complete	5.25714	64	chromosome:NZ_CP012044.1/CP012044.1		1	5032	2015-07-09T00:00:00Z	ftp://ftp.ncbi.nlm.nih.gov/genomes/all/GCA/001/050/395/GCA_001050395.1_ASM105039v1	ftp://ftp.ncbi.nlm.nih.gov/genomes/all/GCF/001/050/395/GCF_001050395.1_ASM105039v1
Mycobacteroides abscessus	Bacteria;Terrabacteria group;Actinobacteria	FLAC004	SAMN04572934	PRJNA315990	GCA_001606215.1	Complete	5.24237	64.1	chromosome:NZ_CP014951.1/CP014951.1		1	5175	2016-04-04T00:00:00Z	ftp://ftp.ncbi.nlm.nih.gov/genomes/all/GCA/001/606/215/GCA_001606215.1_ASM160621v1	ftp://ftp.ncbi.nlm.nih.gov/genomes/all/GCF/001/606/215/GCF_001606215.1_ASM160621v1
Mycobacteroides abscessus	Bacteria;Terrabacteria group;Actinobacteria	FLAC045	SAMN04572941	PRJNA315990	GCA_001610615.1	Complete	5.21791	64.1	chromosome:NZ_CP014958.1/CP014958.1		1	5164	2016-04-04T00:00:00Z	ftp://ftp.ncbi.nlm.nih.gov/genomes/all/GCA/001/610/615/GCA_001610615.1_ASM161061v1	ftp://ftp.ncbi.nlm.nih.gov/genomes/all/GCF/001/610/615/GCF_001610615.1_ASM161061v1
Mycobacteroides abscessus	Bacteria;Terrabacteria group;Actinobacteria	FLAC046	SAMN05244441	PRJNA315990	GCA_001677195.1	Complete	5.21417	64.2	chromosome:NZ_CP016192.1/CP016192.1		1	5031	2016-06-28T00:00:00Z	ftp://ftp.ncbi.nlm.nih.gov/genomes/all/GCA/001/677/195/GCA_001677195.1_ASM167719v1	ftp://ftp.ncbi.nlm.nih.gov/genomes/all/GCF/001/677/195/GCF_001677195.1_ASM167719v1
Mycobacteroides abscessus	Bacteria;Terrabacteria group;Actinobacteria	FLAC029	SAMN04572939	PRJNA315990	GCA_001606315.1	Complete	5.18851	64.2	chromosome:NZ_CP014956.1/CP014956.1		1	5093	2016-04-04T00:00:00Z	ftp://ftp.ncbi.nlm.nih.gov/genomes/all/GCA/001/606/315/GCA_001606315.1_ASM160631v1	ftp://ftp.ncbi.nlm.nih.gov/genomes/all/GCF/001/606/315/GCF_001606315.1_ASM160631v1
Mycobacteroides abscessus	Bacteria;Terrabacteria group;Actinobacteria	FLAC028	SAMN05244439	PRJNA315990	GCA_001677155.1	Complete	5.1881	64.2	chromosome:NZ_CP016190.1/CP016190.1		1	5093	2016-06-28T00:00:00Z	ftp://ftp.ncbi.nlm.nih.gov/genomes/all/GCA/001/677/155/GCA_001677155.1_ASM167715v1	ftp://ftp.ncbi.nlm.nih.gov/genomes/all/GCF/001/677/155/GCF_001677155.1_ASM167715v1
Mycobacteroides abscessus	Bacteria;Terrabacteria group;Actinobacteria	NOV0213	SAMN04103082	PRJNA295901	GCA_001430775.1	Complete	5.17314	64.2	chromosome:NZ_CP013049.1/CP013049.1		1	4847	2015-11-03T00:00:00Z	ftp://ftp.ncbi.nlm.nih.gov/genomes/all/GCA/001/430/775/GCA_001430775.1_ASM143077v1	ftp://ftp.ncbi.nlm.nih.gov/genomes/all/GCF/001/430/775/GCF_001430775.1_ASM143077v1
Mycobacteroides abscessus	Bacteria;Terrabacteria group;Actinobacteria	FLAC008	SAMN04572937	PRJNA315990	GCA_001606275.1	Complete	5.1661	64.1	chromosome:NZ_CP014954.1/CP014954.1		1	5077	2016-04-04T00:00:00Z	ftp://ftp.ncbi.nlm.nih.gov/genomes/all/GCA/001/606/275/GCA_001606275.1_ASM160627v1	ftp://ftp.ncbi.nlm.nih.gov/genomes/all/GCF/001/606/275/GCF_001606275.1_ASM160627v1
Mycobacteroides abscessus	Bacteria;Terrabacteria group;Actinobacteria	FLAC031	SAMN04572940	PRJNA315990	GCA_001606335.1	Complete	5.14626	64.3	chromosome:NZ_CP014957.1/CP014957.1		1	4989	2016-04-04T00:00:00Z	ftp://ftp.ncbi.nlm.nih.gov/genomes/all/GCA/001/606/335/GCA_001606335.1_ASM160633v1	ftp://ftp.ncbi.nlm.nih.gov/genomes/all/GCF/001/606/335/GCF_001606335.1_ASM160633v1
Mycobacteroides abscessus	Bacteria;Terrabacteria group;Actinobacteria	GZ0 1	SAMN10188242	PRJNA495001	GCA_004027995.1	Complete	5.07553	64.2	chromosome:NZ_CP034191.1/CP034191.1		1	4820	2019-01-16T00:00:00Z	ftp://ftp.ncbi.nlm.nih.gov/genomes/all/GCA/004/027/995/GCA_004027995.1_ASM402799v1	ftp://ftp.ncbi.nlm.nih.gov/genomes/all/GCF/004/027/995/GCF_004027995.1_ASM402799v1
Mycobacteroides abscessus	Bacteria;Terrabacteria group;Actinobacteria	GZ002	SAMN10391661	PRJNA504433	GCA_004028015.1	Complete	5.08243	64.1138	chromosome:NZ_CP034181.1/CP034181.1; plasmid unnamed1:NZ_CP034180.1/CP034180.1		2	4929	2019-01-16T00:00:00Z	ftp://ftp.ncbi.nlm.nih.gov/genomes/all/GCA/004/028/015/GCA_004028015.1_ASM402801v1	ftp://ftp.ncbi.nlm.nih.gov/genomes/all/GCF/004/028/015/GCF_004028015.1_ASM402801v1
Mycobacteroides abscessus	Bacteria;Terrabacteria group;Actinobacteria	7C	SAMN09621903	PRJNA479934	GCA_003586385.1	Complete	5.06717	64.1	chromosome:NZ_CP030860.1/CP030860.1		1	4927	2018-09-21T00:00:00Z	ftp://ftp.ncbi.nlm.nih.gov/genomes/all/GCA/003/586/385/GCA_003586385.1_ASM358638v1	ftp://ftp.ncbi.nlm.nih.gov/genomes/all/GCF/003/586/385/GCF_003586385.1_ASM358638v1
Mycobacteroides abscessus	Bacteria;Terrabacteria group;Actinobacteria	FLAC007	SAMN04572936	PRJNA315990	GCA_001606255.1	Complete	5.06448	64.1	chromosome:NZ_CP014953.1/CP014953.1		1	4953	2016-04-04T00:00:00Z	ftp://ftp.ncbi.nlm.nih.gov/genomes/all/GCA/001/606/255/GCA_001606255.1_ASM160625v1	ftp://ftp.ncbi.nlm.nih.gov/genomes/all/GCF/001/606/255/GCF_001606255.1_ASM160625v1
Mycobacteroides abscessus	Bacteria;Terrabacteria group;Actinobacteria	JCM 30620	SAMD00153219	PRJDB7717	GCA_010731915.1	Complete	5.19355	64.155	chromosome:NZ_AP022621.1/AP022621.1; plasmid pJCM30620_1:NZ_AP022622.1/AP022622.1; plasmid pJCM30620_2:NZ_AP022623.1/AP022623.1		3	5056	2020-02-06T00:00:00Z	ftp://ftp.ncbi.nlm.nih.gov/genomes/all/GCA/010/731/915/GCA_010731915.1_ASM1073191v1	ftp://ftp.ncbi.nlm.nih.gov/genomes/all/GCF/010/731/915/GCF_010731915.1_ASM1073191v1
Mycobacteroides abscessus	Bacteria;Terrabacteria group;Actinobacteria	FLAC048	SAMN04572942	PRJNA315990	GCA_001610635.1	Complete	4.93923	64.2	chromosome:NZ_CP014959.1/CP014959.1		1	4782	2016-04-04T00:00:00Z	ftp://ftp.ncbi.nlm.nih.gov/genomes/all/GCA/001/610/635/GCA_001610635.1_ASM161063v1	ftp://ftp.ncbi.nlm.nih.gov/genomes/all/GCF/001/610/635/GCF_001610635.1_ASM161063v1
Mycobacteroides abscessus subsp. massiliense	Bacteria;Terrabacteria group;Actinobacteria	FLAC047	SAMN06859124	PRJNA315990	GCA_002140035.1	Complete	4.93647	64.2	chromosome:NZ_CP021122.1/CP021122.1		1	4756	2017-05-15T00:00:00Z	ftp://ftp.ncbi.nlm.nih.gov/genomes/all/GCA/002/140/035/GCA_002140035.1_ASM214003v1	ftp://ftp.ncbi.nlm.nih.gov/genomes/all/GCF/002/140/035/GCF_002140035.1_ASM214003v1
Mycobacteroides abscessus subsp. massiliense	Bacteria;Terrabacteria group;Actinobacteria	GD01A	SAMN10921464	PRJNA521964	GCA_004209815.1	Complete	4.90103	64.3	chromosome:NZ_CP035923.1/CP035923.1		1	4707	2019-02-19T00:00:00Z	ftp://ftp.ncbi.nlm.nih.gov/genomes/all/GCA/004/209/815/GCA_004209815.1_ASM420981v1	ftp://ftp.ncbi.nlm.nih.gov/genomes/all/GCF/004/209/815/GCF_004209815.1_ASM420981v1
Mycobacteroides abscessus	Bacteria;Terrabacteria group;Actinobacteria	FLAC006	SAMN05244437	PRJNA315990	GCA_001677095.1	Complete	4.89199	64.2	chromosome:NZ_CP016188.1/CP016188.1		1	4721	2016-06-28T00:00:00Z	ftp://ftp.ncbi.nlm.nih.gov/genomes/all/GCA/001/677/095/GCA_001677095.1_ASM167709v1	ftp://ftp.ncbi.nlm.nih.gov/genomes/all/GCF/001/677/095/GCF_001677095.1_ASM167709v1
Mycobacteroides abscessus subsp. massiliense	Bacteria;Terrabacteria group;Actinobacteria	GD01B	SAMN10921568	PRJNA521972	GCA_004209835.1	Complete	4.88937	64.3	chromosome:NZ_CP035924.1/CP035924.1		1	4698	2019-02-19T00:00:00Z	ftp://ftp.ncbi.nlm.nih.gov/genomes/all/GCA/004/209/835/GCA_004209835.1_ASM420983v1	ftp://ftp.ncbi.nlm.nih.gov/genomes/all/GCF/004/209/835/GCF_004209835.1_ASM420983v1
Mycobacteroides abscessus	Bacteria;Terrabacteria group;Actinobacteria	G153	SAMN08931137	PRJNA448987	GCA_003076875.1	Complete	4.88661	64.2	chromosome:NZ_CP029074.1/CP029074.1		1	4753	2018-05-02T00:00:00Z	ftp://ftp.ncbi.nlm.nih.gov/genomes/all/GCA/003/076/875/GCA_003076875.1_ASM307687v1	ftp://ftp.ncbi.nlm.nih.gov/genomes/all/GCF/003/076/875/GCF_003076875.1_ASM307687v1
Mycobacteroides abscessus	Bacteria;Terrabacteria group;Actinobacteria	G141	SAMN08931136	PRJNA448987	GCA_003076855.1	Complete	4.87625	64.2	chromosome:NZ_CP029075.1/CP029075.1		1	4749	2018-05-02T00:00:00Z	ftp://ftp.ncbi.nlm.nih.gov/genomes/all/GCA/003/076/855/GCA_003076855.1_ASM307685v1	ftp://ftp.ncbi.nlm.nih.gov/genomes/all/GCF/003/076/855/GCF_003076855.1_ASM307685v1
Mycobacteroides abscessus	Bacteria;Terrabacteria group;Actinobacteria	FLAC005	SAMN04572935	PRJNA315990	GCA_001606235.1	Complete	4.8693	64.3	chromosome:NZ_CP014952.1/CP014952.1		1	4694	2016-04-04T00:00:00Z	ftp://ftp.ncbi.nlm.nih.gov/genomes/all/GCA/001/606/235/GCA_001606235.1_ASM160623v1	ftp://ftp.ncbi.nlm.nih.gov/genomes/all/GCF/001/606/235/GCF_001606235.1_ASM160623v1
Mycobacteroides abscessus	Bacteria;Terrabacteria group;Actinobacteria	FLAC030	SAMN05244440	PRJNA315990	GCA_001677175.1	Complete	4.86726	64.2	chromosome:NZ_CP016191.1/CP016191.1		1	4713	2016-06-28T00:00:00Z	ftp://ftp.ncbi.nlm.nih.gov/genomes/all/GCA/001/677/175/GCA_001677175.1_ASM167717v1	ftp://ftp.ncbi.nlm.nih.gov/genomes/all/GCF/001/677/175/GCF_001677175.1_ASM167717v1
Mycobacteroides abscessus	Bacteria;Terrabacteria group;Actinobacteria	FLAC003	SAMN04572933	PRJNA315990	GCA_001606195.1	Complete	4.82604	64.1	chromosome:NZ_CP014950.1/CP014950.1		1	4628	2016-04-04T00:00:00Z	ftp://ftp.ncbi.nlm.nih.gov/genomes/all/GCA/001/606/195/GCA_001606195.1_ASM160619v1	ftp://ftp.ncbi.nlm.nih.gov/genomes/all/GCF/001/606/195/GCF_001606195.1_ASM160619v1
Mycobacteroides abscessus	Bacteria;Terrabacteria group;Actinobacteria	G220	SAMN08931148	PRJNA448987	GCA_003076795.1	Complete	4.80051	64.2	chromosome:NZ_CP029072.1/CP029072.1		1	4640	2018-05-02T00:00:00Z	ftp://ftp.ncbi.nlm.nih.gov/genomes/all/GCA/003/076/795/GCA_003076795.1_ASM307679v1	ftp://ftp.ncbi.nlm.nih.gov/genomes/all/GCF/003/076/795/GCF_003076795.1_ASM307679v1
Mycobacteroides abscessus	Bacteria;Terrabacteria group;Actinobacteria	FLAC049	SAMN04572943	PRJNA315990	GCA_001610655.1	Complete	4.7998	64.2	chromosome:NZ_CP014960.1/CP014960.1		1	4642	2016-04-04T00:00:00Z	ftp://ftp.ncbi.nlm.nih.gov/genomes/all/GCA/001/610/655/GCA_001610655.1_ASM161065v1	ftp://ftp.ncbi.nlm.nih.gov/genomes/all/GCF/001/610/655/GCF_001610655.1_ASM161065v1
Mycobacteroides abscessus subsp. massiliense str. GO 06	Bacteria;Terrabacteria group;Actinobacteria	GO 06	SAMN02604144	PRJNA168263	GCA_000277775.2	Complete	4.68787	64.3	chromosome:NC_018150.2/CP003699.2		1	4521	2012-07-16T00:00:00Z	ftp://ftp.ncbi.nlm.nih.gov/genomes/all/GCA/000/277/775/GCA_000277775.2_ASM27777v2	ftp://ftp.ncbi.nlm.nih.gov/genomes/all/GCF/000/277/775/GCF_000277775.2_ASM27777v2
Mycobacteroides abscessus subsp. bolletii 50594	Bacteria;Terrabacteria group;Actinobacteria	50594	SAMN02603852	PRJNA191917	GCA_000445035.1	Complete	5.27053	64.176	chromosome:NC_021282.1/CP004374.1; plasmid 1:NC_021278.1/CP004375.1; plasmid 2:NC_021279.1/CP004376.1		3	5123	2013-05-22T00:00:00Z	ftp://ftp.ncbi.nlm.nih.gov/genomes/all/GCA/000/445/035/GCA_000445035.1_ASM44503v1	ftp://ftp.ncbi.nlm.nih.gov/genomes/all/GCF/000/445/035/GCF_000445035.1_ASM44503v1
Mycobacteroides abscessus subsp. massiliense CCUG 48898 = JCM 15300	Bacteria;Terrabacteria group;Actinobacteria	JCM 15300	SAMD00036666	PRJDB747	GCA_000497265.2	Complete	4.97838	64.1	chromosome:NZ_AP014547.1/AP014547.1		1	4814	2014-12-09T00:00:00Z	ftp://ftp.ncbi.nlm.nih.gov/genomes/all/GCA/000/497/265/GCA_000497265.2_ASM49726v2	ftp://ftp.ncbi.nlm.nih.gov/genomes/all/GCF/000/497/265/GCF_000497265.2_ASM49726v2
