# Supplementary material for: Designing a multi-epitope vaccine against Mycobacteroides abscessus by pangenome-reverse vaccinology
Source: Sci Rep. 2021 May 27;11:11197. doi: 10.1038/s41598-021-90868-2 (PMC8159972; doi:10.1038/s41598-021-90868-2)
Supplement: Supplementary file 7 — Supplementary Information 7. [file 41598_2021_90868_MOESM7_ESM.xlsx]

## Sheet: Psortb Results
	Designing a multi-epitope vaccine against Mycobacteroides abscessus by Pangenome-reverse vaccinology
	Hamza Arshad Dar1#, Saba Ismail1#, Yasir Waheed1*, Sajjad Ahmad1, Zubia Jamil1, Hafsa Aziz2, Helal F. Hetta3,4, Khalid Muhammad5*.
	1. Foundation University Medical College, Foundation University Islamabad, DHA-I, Islamabad 44000, Pakistan
	2. Nuclear Medicine, Oncology, and Radiotherapy Institute, Islamabad 44000, Pakistan.
	3. Department of Internal Medicine, University of Cincinnati College of Medicine, 231 Albert Sabin Way, Cincinnati, OH 45267-0595, USA.
	4. Department of Medical Microbiology and Immunology, Faculty of Medicine, Assiut University, Assiut 71515, Egypt.
	5. Department of Biology, College of Science, United Arab Emirates University, Al Ain, 15551, United Arab Emirates.
	# These authors contributed equally
	*Correspondence: yasir.waheed@fui.edu.pk, k.muhammad@uaeu.ac.ae
		Protein	Subcellular localization	Score (out of 10)
		>CORE_REP|Org2_Gene442#	Extracellular	9.73
		>CORE_REP|Org17_Gene1124#	Extracellular	9.72
		>CORE_REP|Org8_Gene2190#	Extracellular	9.72
		>CORE_REP|Org29_Gene3335#	Extracellular	8.91
		>CORE_REP|Org18_Gene2441#	Extracellular	9.6
		>CORE_REP|Org31_Gene3714#	Extracellular	9.72
		>CORE_REP|Org25_Gene4667#	Cell wall	9.2
		>CORE_REP|Org32_Gene4700#	Cell wall	8.75
		>CORE_REP|Org30_Gene3943#	Extracellular	9.73
		>CORE_REP|Org17_Gene692#	Extracellular	9.7
		>CORE_REP|Org10_Gene4433#	Extracellular	9.73
		>CORE_REP|Org7_Gene3229#	Extracellular	9.72
		>CORE_REP|Org1_Gene2259#	Extracellular	9.73
		>CORE_REP|Org7_Gene3034#	Extracellular	9.73
		>CORE_REP|Org29_Gene536#	Cell wall	8.75
		>CORE_REP|Org10_Gene1299#	Extracellular	9.73
		>CORE_REP|Org11_Gene1319#	Extracellular	9.72
		>CORE_REP|Org28_Gene2648#	Extracellular	9.6
		>CORE_REP|Org24_Gene1824#	Extracellular	9.72
		>CORE_REP|Org31_Gene2150#	Extracellular	9.72
		>CORE_REP|Org2_Gene4351#	Extracellular	9.73
		>CORE_REP|Org14_Gene893#	Extracellular	9.98
		>CORE_REP|Org10_Gene2417#	Extracellular	9.98
		>CORE_REP|Org29_Gene4828#	Extracellular	9.98
		>CORE_REP|Org20_Gene1893#	Cell wall	8.19
		>CORE_REP|Org26_Gene2741#	Extracellular	9.13
		>CORE_REP|Org12_Gene2307#	Extracellular	9.6
		>CORE_REP|Org31_Gene3580#	Extracellular	8.91
		>CORE_REP|Org30_Gene4808#	Extracellular	9.98
		>CORE_REP|Org14_Gene3036#	Extracellular	9.73
		>CORE_REP|Org28_Gene2392#	Extracellular	9.98
		>CORE_REP|Org33_Gene1636#	Extracellular	9.73
		>CORE_REP|Org21_Gene4576#	Cell wall	8.28
		>CORE_REP|Org30_Gene3896#	Cell wall	8.19
		>CORE_REP|Org30_Gene1611#	Extracellular	9.13
		>CORE_REP|Org5_Gene3910#	Extracellular	9.72
		>CORE_REP|Org20_Gene3810#	Cell wall	8.19
		>CORE_REP|Org1_Gene665#	Cell wall	8.97
		>CORE_REP|Org32_Gene579#	Extracellular	9.73
		>CORE_REP|Org13_Gene1000#	Extracellular	8.91
		>CORE_REP|Org29_Gene1754#	Extracellular	9.73
		>CORE_REP|Org16_Gene2585#	Extracellular	8.91
		>CORE_REP|Org19_Gene2237#	Extracellular	9.13
		>CORE_REP|Org23_Gene1578#	Extracellular	9.13
		>CORE_REP|Org21_Gene1303#	Extracellular	8.91

## Sheet: CELLO Results
		Protein	Subcellular localization	Reliability score
		>CORE_REP|Org2_Gene442#	Extracellular	3.274
		>CORE_REP|Org17_Gene1124#	Extracellular	2.004
			Membrane	1.459
		>CORE_REP|Org8_Gene2190#	Extracellular	2.425
		>CORE_REP|Org29_Gene3335#	Extracellular	3.204
		>CORE_REP|Org18_Gene2441#	Cytoplasmic	2.838
		>CORE_REP|Org31_Gene3714#	Extracellular	4.133
		>CORE_REP|Org25_Gene4667#	Cytoplasmic	2.614
		>CORE_REP|Org32_Gene4700#	Cytoplasmic	3.049
		>CORE_REP|Org30_Gene3943#	Extracellular	2.949
		>CORE_REP|Org17_Gene692#	Cytoplasmic	2.586
			Membrane	1.991
		>CORE_REP|Org10_Gene4433#	Cytoplasmic	2.628
		>CORE_REP|Org7_Gene3229#	Membrane	2.516
		>CORE_REP|Org1_Gene2259#	Membrane	2.312
		>CORE_REP|Org7_Gene3034#	Membrane	2.909
		>CORE_REP|Org29_Gene536#	Cytoplasmic	4.423
		>CORE_REP|Org10_Gene1299#	Extracellular	2.389
			Membrane	1.996
		>CORE_REP|Org11_Gene1319#	Cytoplasmic	2.784
		>CORE_REP|Org28_Gene2648#	Cytoplasmic	3.218
		>CORE_REP|Org24_Gene1824#	Extracellular	4.15
		>CORE_REP|Org31_Gene2150#	Extracellular	3.901
		>CORE_REP|Org2_Gene4351#	Extracellular	3.935
		>CORE_REP|Org14_Gene893#	Extracellular	4.351
		>CORE_REP|Org10_Gene2417#	Extracellular	4.733
		>CORE_REP|Org29_Gene4828#	Extracellular	4.338
		>CORE_REP|Org20_Gene1893#	Cytoplasmic	4.194
		>CORE_REP|Org26_Gene2741#	Extracellular	4.196
		>CORE_REP|Org12_Gene2307#	Cytoplasmic	2.208
			Membrane	1.624
		>CORE_REP|Org31_Gene3580#	Extracellular	4.313
		>CORE_REP|Org30_Gene4808#	Extracellular	3.223
		>CORE_REP|Org14_Gene3036#	Extracellular	3.907
		>CORE_REP|Org28_Gene2392#	Extracellular	4.77
		>CORE_REP|Org33_Gene1636#	Extracellular	3.793
		>CORE_REP|Org21_Gene4576#	Membrane	3.178
		>CORE_REP|Org30_Gene3896#	Membrane	2.665
			Cytoplasmic	2.257
		>CORE_REP|Org30_Gene1611#	Extracellular	3.796
		>CORE_REP|Org5_Gene3910#	Membrane	2.171
			Extracellular	1.629
		>CORE_REP|Org20_Gene3810#	Cytoplasmic	2.527
		>CORE_REP|Org1_Gene665#	Cytoplasmic	2.48
		>CORE_REP|Org32_Gene579#	Extracellular	2.899
		>CORE_REP|Org13_Gene1000#	Extracellular	2.248
			Cytoplasmic	1.677
		>CORE_REP|Org29_Gene1754#	Extracellular	3.073
		>CORE_REP|Org16_Gene2585#	Extracellular	3.29
		>CORE_REP|Org19_Gene2237#	Extracellular	3.398
		>CORE_REP|Org23_Gene1578#	Extracellular	2.605
		>CORE_REP|Org21_Gene1303#	Extracellular	2.505
