# Supplementary material for: Designing a multi-epitope vaccine against Mycobacteroides abscessus by pangenome-reverse vaccinology
Source: Sci Rep. 2021 May 27;11:11197. doi: 10.1038/s41598-021-90868-2 (PMC8159972; doi:10.1038/s41598-021-90868-2)
Supplement: Supplementary file 8 — Supplementary Information 8. [file 41598_2021_90868_MOESM8_ESM.xlsx]

## Sheet: Sheet1
	Designing a multi-epitope vaccine against Mycobacteroides abscessus by Pangenome-reverse vaccinology
	Hamza Arshad Dar1#, Saba Ismail1#, Yasir Waheed1*, Sajjad Ahmad1, Zubia Jamil1, Hafsa Aziz2, Helal F. Hetta3,4, Khalid Muhammad5*.
	1. Foundation University Medical College, Foundation University Islamabad, DHA-I, Islamabad 44000, Pakistan
	2. Nuclear Medicine, Oncology, and Radiotherapy Institute, Islamabad 44000, Pakistan.
	3. Department of Internal Medicine, University of Cincinnati College of Medicine, 231 Albert Sabin Way, Cincinnati, OH 45267-0595, USA.
	4. Department of Medical Microbiology and Immunology, Faculty of Medicine, Assiut University, Assiut 71515, Egypt.
	5. Department of Biology, College of Science, United Arab Emirates University, Al Ain, 15551, United Arab Emirates.
	# These authors contributed equally
	*Correspondence: yasir.waheed@fui.edu.pk, k.muhammad@uaeu.ac.ae
Sr. No.	Epitope	MHC Allele	P-value
1	ATMIGPHVK	HLA-A*11:01	0.00156
		HLA-A*03:01	0.0105
2	HPVQAQPPT	HLA-B*35:01	0.00247
3	QPAGSSASL	HLA-B*35:01	0.00344
4	MAAAKDAAI	HLA-B*35:01	0.00417
5	ALWNIVDLK	HLA-A*03:01	0.00466
		HLA-A*11:01	0.00961
6	HPEPQSAAA	HLA-B*35:01	0.00605
7	LTANERQLF	HLA-A*01:01	0.00624
8	HFDSAVATY	HLA-A*01:01	0.00852
		HLA-B*35:01	0.00915
9	RLIGLWEGK	HLA-A*03:01	0.0111
		HLA-A*11:01	0.0153
10	MLSGMTGAL	HLA-A*02:01	0.0117
11	QAIANSQNY	HLA-B*35:01	0.0121
		HLA-A*01:01	0.0268
12	TADAVTDEF	HLA-A*01:01	0.0127
13	ATMKAAAER	HLA-A*11:01	0.0145
		HLA-A*03:01	0.0431
14	DPSQMLSGM	HLA-B*35:01	0.0151
15	MANKWDIEA	HLA-B*35:01	0.0177
16	GQLLPAFKK	HLA-A*11:01	0.0199
		HLA-A*03:01	0.0247
17	AIANSQNYV	HLA-A*02:01	0.0234
		HLA-A*11:01	0.0474
18	FLKTHNSTA	HLA-A*02:01	0.0234
19	GLRNALWNI	HLA-A*02:01	0.026
20	QADETNATM	HLA-B*35:01	0.0267
		HLA-A*01:01	0.028
21	AITEGISSI	HLA-A*02:01	0.0303
22	LFKNATATM	HLA-B*35:01	0.0391
23	ASAQPQEAK	HLA-A*11:01	0.0391
24	RQPSPLPSV	HLA-A*02:01	0.0406
25	GMQGTATPA	HLA-A*02:01	0.0406
26	EIAADELPK	HLA-A*11:01	0.0407
		HLA-A*03:01	0.048
27	MVDGLVTDR	HLA-A*11:01	0.0407
28	TPTGTIPPA	HLA-B*35:01	0.0409
29	TAAIRGNGK	HLA-A*03:01	0.0431
30	SASLTPHPV	HLA-A*02:01	0.0466
31	GQLQRLIGL	HLA-A*02:01	0.0466
32	KLPPGVFGP	HLA-A*02:01	0.0466
33	IEGQLLPAF	HLA-B*35:01	0.0469
34	GMDPSQMLS	HLA-A*01:01	0.0474
35	LMMYGFAAV	HLA-A*02:01	0.000383
		HLA-B*35:01	0.0197
36	GVIGIFCPK	HLA-A*11:01	0.000584
		HLA-A*03:01	0.00995
37	LAAARGPAY	HLA-B*35:01	0.00114
		HLA-A*01:01	0.0169
38	YMAGPSTSY	HLA-B*35:01	0.00231
		HLA-A*01:01	0.0038
		HLA-A*03:01	0.00938
		HLA-A*11:01	0.0407
39	YDCSGLMMY	HLA-A*01:01	0.00403
40	QTQQESINK	HLA-A*11:01	0.00454
		HLA-A*03:01	0.0293
41	NASQHVALY	HLA-A*01:01	0.00592
		HLA-B*35:01	0.0109
42	RLASVTKSV	HLA-A*02:01	0.00902
43	LPMIASANV	HLA-B*35:01	0.00915
44	RTSGMTPYV	HLA-A*02:01	0.0103
45	EPNDMASLI	HLA-B*35:01	0.0159
46	AASGEGGEY	HLA-A*01:01	0.0161
47	RMAAATYMA	HLA-A*02:01	0.0167
48	LTATNPDDV	HLA-A*01:01	0.0169
49	QLADTNQQI	HLA-A*02:01	0.0188
50	GQWDTTLPM	HLA-A*02:01	0.0188
		HLA-A*11:01	0.0474
51	ATNPDDVVR	HLA-A*11:01	0.0254
52	VSAMKDVQK	HLA-A*11:01	0.0254
53	VAADLTAKK	HLA-A*11:01	0.0254
		HLA-A*03:01	0.0305
54	CPKAAPAAA	HLA-B*35:01	0.0294
55	QVAEGQRAV	HLA-B*35:01	0.0324
56	SQARAIQEK	HLA-A*11:01	0.0331
57	TGYQYNSGR	HLA-A*03:01	0.0344
		HLA-A*11:01	0.0492
58	RVINPSAAI	HLA-B*35:01	0.0356
59	QQDDLVSAM	HLA-B*35:01	0.0373
60	SAMKDVQKK	HLA-A*03:01	0.0386
61	AVGIRLRHY	HLA-A*03:01	0.0401
62	YQYNSGRKV	HLA-A*02:01	0.0406
63	VVRLASVTK	HLA-A*03:01	0.0416
64	QTVMDNLRR	HLA-A*11:01	0.044
65	SGMTPYVTR	HLA-A*11:01	0.0457
66	VMDNLRRAR	HLA-A*03:01	0.048
67	MVLGIGNTA	HLA-A*02:01	0.0487
68	VRTSGMTPY	HLA-B*35:01	0.049
69	MKRGDMIFY	HLA-A*01:01	0.0495
70	AGSALGTPY	HLA-A*01:01	0.0495
71	QDDLVSAMK	HLA-A*01:01	0.0495
72	DPVNWDAIA	HLA-B*35:01	0.00814
73	GINTGNGYY	HLA-A*01:01	0.0104
		HLA-A*03:01	0.0139
		HLA-A*11:01	0.0278
74	LQFNLGTWR	HLA-A*11:01	0.0266
		HLA-A*03:01	0.0293
75	WGINTGNGY	HLA-B*35:01	0.0294
76	RQGIGAWPV	HLA-A*02:01	0.0319
77	RVAENVLAR	HLA-A*11:01	0.0346
		HLA-A*03:01	0.0431
78	YYGGLQFNL	HLA-A*02:01	0.0352
79	DPWDDEVEF	HLA-B*35:01	0.00768
80	SADPWDDEV	HLA-A*01:01	0.0154
		HLA-A*02:01	0.0487
81	TGNDAMNIY	HLA-A*01:01	0.0223
		HLA-B*35:01	0.0267
82	KSCNNPGVR	HLA-A*03:01	0.0226
		HLA-A*11:01	0.0407
