# Supplementary material for: Designing a multi-epitope vaccine against Mycobacteroides abscessus by pangenome-reverse vaccinology
Source: Sci Rep. 2021 May 27;11:11197. doi: 10.1038/s41598-021-90868-2 (PMC8159972; doi:10.1038/s41598-021-90868-2)
Supplement: Supplementary file 9 — Supplementary Information 9. [file 41598_2021_90868_MOESM9_ESM.xlsx]

## Sheet: Sheet1
Designing a multi-epitope vaccine against Mycobacteroides abscessus by Pangenome-reverse vaccinology
Hamza Arshad Dar1#, Saba Ismail1#, Yasir Waheed1*, Sajjad Ahmad1, Zubia Jamil1, Hafsa Aziz2, Helal F. Hetta3,4, Khalid Muhammad5*.
1. Foundation University Medical College, Foundation University Islamabad, DHA-I, Islamabad 44000, Pakistan
2. Nuclear Medicine, Oncology, and Radiotherapy Institute, Islamabad 44000, Pakistan.
3. Department of Internal Medicine, University of Cincinnati College of Medicine, 231 Albert Sabin Way, Cincinnati, OH 45267-0595, USA.
4. Department of Medical Microbiology and Immunology, Faculty of Medicine, Assiut University, Assiut 71515, Egypt.
5. Department of Biology, College of Science, United Arab Emirates University, Al Ain, 15551, United Arab Emirates.
# These authors contributed equally
*Correspondence: yasir.waheed@fui.edu.pk, k.muhammad@uaeu.ac.ae
Sr. No.	Epitope	Immunogenicity score
1	RQGIGAWPV	0.39521
2	RLIGLWEGK	0.37931
3	DPVNWDAIA	0.35425
4	SADPWDDEV	0.30984
5	DPWDDEVEF	0.30341
6	GVIGIFCPK	0.26512
7	AVGIRLRHY	0.24746
8	ALWNIVDLK	0.24609
9	TAAIRGNGK	0.24326
10	GLRNALWNI	0.22111
11	LQFNLGTWR	0.21477
12	MVLGIGNTA	0.20922
13	TADAVTDEF	0.20053
14	AASGEGGEY	0.1969
15	QADETNATM	0.19536
16	TPTGTIPPA	0.19394
17	SQARAIQEK	0.1889
18	MANKWDIEA	0.1883
19	KLPPGVFGP	0.1757
20	RVAENVLAR	0.15951
21	GQWDTTLPM	0.15272
22	EIAADELPK	0.15208
23	ATMIGPHVK	0.1509
24	LAAARGPAY	0.14787
25	LMMYGFAAV	0.13836
26	WGINTGNGY	0.12073
27	MVDGLVTDR	0.11508
28	VMDNLRRAR	0.10515
29	QVAEGQRAV	0.10395
30	GMQGTATPA	0.09741
31	GINTGNGYY	0.09031
32	ATNPDDVVR	0.08818
33	MKRGDMIFY	0.08792
34	LTATNPDDV	0.0667
35	LFKNATATM	0.05383
36	CPKAAPAAA	0.05291
37	GQLQRLIGL	0.05192
38	LTANERQLF	0.04817
39	AITEGISSI	0.03535
40	AGSALGTPY	0.03305
41	SGMTPYVTR	0.0253
42	RMAAATYMA	0.02099
43	YYGGLQFNL	0.02028
44	KSCNNPGVR	0.01197
