# Supplementary material for: Designing a multi-epitope vaccine against Mycobacteroides abscessus by pangenome-reverse vaccinology
Source: Sci Rep. 2021 May 27;11:11197. doi: 10.1038/s41598-021-90868-2 (PMC8159972; doi:10.1038/s41598-021-90868-2)
Supplement: Supplementary file 10 — Supplementary Information 10. [file 41598_2021_90868_MOESM10_ESM.xlsx]

## Sheet: Sheet1
Designing a multi-epitope vaccine against Mycobacteroides abscessus by Pangenome-reverse vaccinology
Hamza Arshad Dar1#, Saba Ismail1#, Yasir Waheed1*, Sajjad Ahmad1, Zubia Jamil1, Hafsa Aziz2, Helal F. Hetta3,4, Khalid Muhammad5*.
1. Foundation University Medical College, Foundation University Islamabad, DHA-I, Islamabad 44000, Pakistan
2. Nuclear Medicine, Oncology, and Radiotherapy Institute, Islamabad 44000, Pakistan.
3. Department of Internal Medicine, University of Cincinnati College of Medicine, 231 Albert Sabin Way, Cincinnati, OH 45267-0595, USA.
4. Department of Medical Microbiology and Immunology, Faculty of Medicine, Assiut University, Assiut 71515, Egypt.
5. Department of Biology, College of Science, United Arab Emirates University, Al Ain, 15551, United Arab Emirates.
# These authors contributed equally
*Correspondence: yasir.waheed@fui.edu.pk, k.muhammad@uaeu.ac.ae
Sr. No.	Epitope	HLA DRB allele
1	LELFKNATATMKAAA	DRB1_0101
		DRB1_0401
2	QGKFDRMAAATYMAG	DRB1_0101
3	RAVLWAMAPALVAAP	DRB1_0101
		DRB1_0401
		DRB1_0701
		DRB1_1501
4	TRAVLWAMAPALVAA	DRB1_0101
		DRB1_0401
		DRB1_0701
		DRB1_0801
		DRB1_1501
5	AVLWAMAPALVAAPM	DRB1_0101
		DRB1_0401
		DRB1_0701
6	VLWAMAPALVAAPMA	DRB1_0101
		DRB1_0401
		DRB1_0701
7	TTRAVLWAMAPALVA	DRB1_0101
		DRB1_0401
		DRB1_0701
8	LWAMAPALVAAPMAL	DRB1_0101
9	LLIFAFLGVTAAVGV	DRB1_0101
10	LIFAFLGVTAAVGVD	DRB1_0101
11	IFAFLGVTAAVGVDL	DRB1_0101
12	FAFLGVTAAVGVDLM	DRB1_0101
13	DLELFKNATATMKAA	DRB1_0401
14	GDLELFKNATATMKA	DRB1_0401
15	GGDLELFKNATATMK	DRB1_0401
16	REEQIRVAENVLARQ	DRB1_0401
17	EEQIRVAENVLARQG	DRB1_0401
18	EQIRVAENVLARQGI	DRB1_0401
19	SREEQIRVAENVLAR	DRB1_0401
20	MKYVRKTLTTRAVLW	DRB1_0401
		DRB1_0701
		DRB1_0801
		DRB1_1101
		DRB1_1301
21	KYVRKTLTTRAVLWA	DRB1_0801
		DRB1_1301
22	VAGLMMFPTTVAVTS	DRB1_1501
23	MVAGLMMFPTTVAVT	DRB1_1501
