# Supplementary material for: Designing a multi-epitope vaccine against Mycobacteroides abscessus by pangenome-reverse vaccinology
Source: Sci Rep. 2021 May 27;11:11197. doi: 10.1038/s41598-021-90868-2 (PMC8159972; doi:10.1038/s41598-021-90868-2)
Supplement: Supplementary file 11 — Supplementary Information 11. [file 41598_2021_90868_MOESM11_ESM.xlsx]

## Sheet: Sheet1
			Designing a multi-epitope vaccine against Mycobacteroides abscessus by Pangenome-reverse vaccinology
			Hamza Arshad Dar1#, Saba Ismail1#, Yasir Waheed1*, Sajjad Ahmad1, Zubia Jamil1, Hafsa Aziz2, Helal F. Hetta3,4, Khalid Muhammad5*.
			1. Foundation University Medical College, Foundation University Islamabad, DHA-I, Islamabad 44000, Pakistan
			2. Nuclear Medicine, Oncology, and Radiotherapy Institute, Islamabad 44000, Pakistan.
			3. Department of Internal Medicine, University of Cincinnati College of Medicine, 231 Albert Sabin Way, Cincinnati, OH 45267-0595, USA.
			4. Department of Medical Microbiology and Immunology, Faculty of Medicine, Assiut University, Assiut 71515, Egypt.
			5. Department of Biology, College of Science, United Arab Emirates University, Al Ain, 15551, United Arab Emirates.
			# These authors contributed equally
			*Correspondence: yasir.waheed@fui.edu.pk, k.muhammad@uaeu.ac.ae
			Sr. No.	Residues	Number of residues	Score
			1	A:T29, A:E30, A:S31, A:L32, A:A33, A:G34, A:K35, A:R36, A:E37, A:M38, A:I40, A:V51, A:E52, A:V53, A:P54, A:G55, A:S56, A:Q57, A:H58, A:I59, A:D60, A:S61, A:K63, A:A181, A:A183, A:T184, A:M185, A:P188	28	0.683
			2	A:N104, A:E105, A:A107, A:A108, A:Q110, A:A111, A:D112	7	0.64
			3	A:M1, A:T2, A:P3, A:Q4, A:N5, A:T7, A:D8, A:N180	8	0.603
			4	A:L164, A:A165, A:R166, A:G167, A:P168, A:G169, A:P170, A:G171, A:G172, A:G173, A:D174, A:L175, A:L177, A:F178, A:A201, A:A202, A:P203, A:M204, A:A205, A:L206, A:G207, A:P208, A:G209, A:P210, A:G211, A:L212, A:L213, A:I214, A:F215, A:A216, A:F217, A:L218, A:G219, A:V220, A:T221, A:A222, A:A223, A:V224, A:G225, A:V226	40	0.738
			5	A:H14, A:N15, A:T16, A:Q17, A:I18, A:T20, A:L21, A:N22, A:D23, A:K24, A:I25, A:F26, A:S27, A:T42, A:F43, A:K44, A:N45, A:G46, A:A47, A:T48, A:T79, A:E80, A:A81, A:N90, A:N91, A:K92, A:T93, A:P94, A:H95	29	0.644
			6	A:E113, A:T114, A:N115, A:A116, A:T117, A:M118, A:G119, A:P120, A:G121, A:P122, A:G123	11	0.634
			7	A:A11, A:E12, A:Y13	3	0.698
