# Supplementary material for: Designing a multi-epitope vaccine against Mycobacteroides abscessus by pangenome-reverse vaccinology
Source: Sci Rep. 2021 May 27;11:11197. doi: 10.1038/s41598-021-90868-2 (PMC8159972; doi:10.1038/s41598-021-90868-2)
Supplement: Supplementary file 12 — Supplementary Information 12. [file 41598_2021_90868_MOESM12_ESM.xlsx]

## Sheet: Sheet1
Designing a multi-epitope vaccine against Mycobacteroides abscessus by Pangenome-reverse vaccinology
Hamza Arshad Dar1#, Saba Ismail1#, Yasir Waheed1*, Sajjad Ahmad1, Zubia Jamil1, Hafsa Aziz2, Helal F. Hetta3,4, Khalid Muhammad5*.
1. Foundation University Medical College, Foundation University Islamabad, DHA-I, Islamabad 44000, Pakistan
2. Nuclear Medicine, Oncology, and Radiotherapy Institute, Islamabad 44000, Pakistan.
3. Department of Internal Medicine, University of Cincinnati College of Medicine, 231 Albert Sabin Way, Cincinnati, OH 45267-0595, USA.
4. Department of Medical Microbiology and Immunology, Faculty of Medicine, Assiut University, Assiut 71515, Egypt.
5. Department of Biology, College of Science, United Arab Emirates University, Al Ain, 15551, United Arab Emirates.
# These authors contributed equally
*Correspondence: yasir.waheed@fui.edu.pk, k.muhammad@uaeu.ac.ae
Sr. No.	Amino acid	Position
1	LEU	32
2	ALA	33
3	GLY	34
4	LYS	35
5	ARG	36
6	PRO	54
7	GLY	55
8	SER	56
9	GLN	57
10	HIS	58
11	ILE	59
12	ASP	60
13	SER	61
14	GLN	62
15	LYS	63
16	LYS	64
17	GLN	110
18	ALA	111
19	ASP	112
20	GLU	113
21	ASN	115
22	ALA	116
23	GLY	119
24	PRO	120
25	GLY	171
26	GLY	172
27	ASP	174
28	THR	184
29	LYS	186
30	GLY	187
31	PRO	188
32	PRO	190
33	GLY	191
